# Supplementary material for: Developing TeroENZ and TeroMAP modules for the terpenome research platform TeroKit
Source: Database (Oxford). 2023 May 18;2023:baad020. doi: 10.1093/database/baad020 (PMC10380177; doi:10.1093/database/baad020)
Supplement: baad020_Supp [file baad020_supp.zip]

Archive with 1 entries (1 files):
- suppl_data/Supplementary material..docx
